# Supplementary material for: Resistive Switching Behavior of Sol–Gel-Processed ZnMgO/ZnO Bilayer in Optoelectronic Devices
Source: Nanomaterials (Basel). 2025 Sep 3;15(17):1353. doi: 10.3390/nano15171353 (PMC12430625; doi:10.3390/nano15171353)
Supplement: Supplementary file 1 [file nanomaterials-15-01353-s001.zip]

Archive with 1 entries (1 files):
- nanomaterials-3794535-supplementary.pdf
